# Supplementary material for: Synthesis and Molecular Docking Study of Novel Pyrimidine Derivatives against COVID-19
Source: Molecules. 2023 Jan 11;28(2):739. doi: 10.3390/molecules28020739 (PMC9863666; doi:10.3390/molecules28020739)
Supplement: Supplementary file 1 [file molecules-28-00739-s001.zip]

Archive with 1 entries (1 files):
- molecules-2076835-supplementary.pdf
